# Supplementary material for: A MADS-Box Gene CiMADS43 Is Involved in Citrus Flowering and Leaf Development through Interaction with CiAGL9
Source: Int J Mol Sci. 2021 May 14;22(10):5205. doi: 10.3390/ijms22105205 (PMC8156179; doi:10.3390/ijms22105205)
Supplement: Supplementary file 1 [file ijms-22-05205-s001.zip]

Archive with 2 entries (2 files):
- Supporting Information Figures S1-S3.pdf
- Supporting Information Tables S1-S4.xls
